# Supplementary material for: Exploration of microRNA Biomarkers in Blood Small Extracellular Vesicles for Enzootic Bovine Leukosis
Source: Microorganisms. 2023 Aug 28;11(9):2173. doi: 10.3390/microorganisms11092173 (PMC10535767; doi:10.3390/microorganisms11092173)
Supplement: Supplementary file 1 [file microorganisms-11-02173-s001.zip]

Archive with 3 entries (3 files):
- Supplementary Table S1.xlsx
- Supplementary Table S2.xlsx
- Supplementary Table S3,S4, Fig S1-S6.pdf
